# Supplementary material for: Predictive Modeling Reveals Elevated Conductivity Relative to Background Levels in Freshwater Tributaries within the Chesapeake Bay Watershed, USA
Source: ACS ES T Water. 2024 Oct 30;4(11):4978–89. doi: 10.1021/acsestwater.4c00589 (PMC11555677; doi:10.1021/acsestwater.4c00589)
Supplement: Supplementary file 2 — ew4c00589_si_002.xlsx [file ew4c00589_si_002.xlsx]

## Sheet: Table_SI-1
	Table SI-1: Predictor variables considered or used in the random forest model. Table includes the short and full name of the variable, units, its status as a static or time-varying variable, the source of the summarized data for the NHD v2.1 stream network and the original data source. A justification for dropping the variable is provided for variables that were not selected for the final model.
	Variable category	Variable short name	Full name	Description	Units	Included in model?	Temporal status	Summarized data source citation	Summarized data source location (weblink)	Original source location (weblink)
	Climate	Snow	Long-term average snow depth	Average annual snow depth in snow water equivalents (SWE), 2000-2014	millimeters	Yes	Static	Wieczorek and others, 2018	Attributes for NHDPlus Version 2.1 Reach Catchments and Modified Routed Upstream Watersheds for the Conterminous United States: Average Annual Water Balance Variables over the Period of Record, 2000-2014 - ScienceBase-Catalog	Water Balance Model Inputs and Outputs for the Conterminous United States, 1900-2015 - ScienceBase-Catalog
	Climate	Precip	Long-term average precipitation depth	Average annual precipitation, 2000-2014	millimeters	Yes	Static	Wieczorek and others, 2018	Attributes for NHDPlus Version 2.1 Reach Catchments and Modified Routed Upstream Watersheds for the Conterminous United States: Average Annual Water Balance Variables over the Period of Record, 2000-2014 - ScienceBase-Catalog	Water Balance Model Inputs and Outputs for the Conterminous United States, 1900-2015 - ScienceBase-Catalog
	Geology	CaOxide	Mean lithological Calcium Oxide content	Mean % of lithological calcium oxide (CaO) content in surface or near surface geology within area of interest	Percentage	Yes	Static	Hill and others, 2016	https://www.epa.gov/national-aquatic-resource-surveys/streamcat-dataset	https://www.sciencebase.gov/catalog/folder/53481333e4b06f6ce034aae7
	Geology	Sulfur	Mean lithological Sulfur content	Mean % of lithological sulfur (S) content in surface or near surface geology within area of interest	Percentage	Yes	Static	Hill and others, 2016	https://www.epa.gov/national-aquatic-resource-surveys/streamcat-dataset	https://www.sciencebase.gov/catalog/folder/53481333e4b06f6ce034aae7
	Land use	Impervious	Percent impervious cover	Mean imperviousness of anthropogenic surfaces within upstream accumulated area	Percentage	Yes	Time-varying; years 2001, 2006, 2011, and 2016	Wieczorek and others, 2018	https://www.sciencebase.gov/catalog/item/5d66b3b6e4b0c4f70cefb11d	Multi-Resolution Land Characteristics (MRLC) Consortium | Multi-Resolution Land Characteristics (MRLC) Consortium
	Land use	Forest	Percent forest land use	Estimated total upstream accumulated percentage of all upstream catchments that contains the land-use and land-cover type Forest (41,42,43)	Percentage	Yes	Time-varying; years 2001, 2006, 2011, and 2016	Wieczorek and others, 2018	https://www.sciencebase.gov/catalog/item/5d66b3b6e4b0c4f70cefb11d	Multi-Resolution Land Characteristics (MRLC) Consortium | Multi-Resolution Land Characteristics (MRLC) Consortium
	Land use	Pasture	Percent pasture land use	Estimated total upstream accumulated percentage of all upstream catchments that contains the land-use and land-cover type Pasture/Hay (81)	Percentage	Yes	Time-varying; years 2001, 2006, 2011, and 2016	Wieczorek and others, 2018	https://www.sciencebase.gov/catalog/item/5d66b3b6e4b0c4f70cefb11d	Multi-Resolution Land Characteristics (MRLC) Consortium | Multi-Resolution Land Characteristics (MRLC) Consortium
	Land use	Wetlands	Percent wetland land use	Estimated total upstream accumulated percentage of all upstream catchments that contains the land-use and land-cover type Forest (90,95)	Percentage	Yes	Time-varying; years 2001, 2006, 2011, and 2016	Wieczorek and others, 2018	https://www.sciencebase.gov/catalog/item/5d66b3b6e4b0c4f70cefb11d	Multi-Resolution Land Characteristics (MRLC) Consortium | Multi-Resolution Land Characteristics (MRLC) Consortium
	Land use	Crops	Percent row crop land use	Estimated total upstream accumulated percentage of all upstream catchments that contains the land-use and land-cover type Cultivated Crops (82)	Percentage	Yes	Time-varying; years 2001, 2006, 2011, and 2016	Wieczorek and others, 2018	https://www.sciencebase.gov/catalog/item/5d66b3b6e4b0c4f70cefb11d	Multi-Resolution Land Characteristics (MRLC) Consortium | Multi-Resolution Land Characteristics (MRLC) Consortium
	Land use	Mining	Percent mining land use	Percent mining, which was defined as barren areas due to probable surface mining/mineral extraction. Includes mining, quarries, sand and gravel operations, and energy operations.	Percentage	Yes	Time-varying; 2002 values were used to reflect conditions in years 2001 and 2006,and 2012 values were used to reflect conditions in 2011 and 2016.	Wieczorek and others, 2018	Attributes for NHDPlus Version 2.1 Catchments and Modified Routing of Upstream Watersheds for the Conterminous United States: NAWQA Wall-to-Wall Anthropogenic Land Use Trends (NWALT) - ScienceBase-Catalog	U.S. conterminous wall-to-wall anthropogenic land use trends (NWALT), 1974–2012 (usgs.gov)
	Land use	RoadX	Road crossings	Accumulated upstream number of road to stream crossings for all upstream NHDPlusV2 catchments, divided by watershed area	Number per km2	Yes	Static	Wieczorek and others, 2018	https://www.sciencebase.gov/catalog/item/57976a0ce4b021cadec97890	https://www.census.gov/geographies/mapping-files/time-series/geo/tiger-line-file.html
	Physical	Area	Basin area	Watershed area (total accumulated upstream area)	Km2	Yes	Static	Wieczorek and others, 2018	https://www.sciencebase.gov/catalog/item/57976a0ce4b021cadec97890	https://www.sciencebase.gov/catalog/item/57976a0ce4b021cadec97890
	Point sources	WWTPden	Wastewater treatment plant density	Density of waterwater treatment plant sites (both major and minor) within upstream accumulated area	Sites per per km2	Yes	Static	Hill and others, 2016	https://www.epa.gov/national-aquatic-resource-surveys/streamcat-dataset	https://www.epa.gov/frs/geospatial-data-download-service
	Point sources	ToxicDen	Density of Toxic release inventory locations	Density of TRI (Toxic Release Inventory) sites within upstream accumulated area (sites/square km)	Sites per per km2	Yes	Static	Hill and others, 2016	https://www.epa.gov/national-aquatic-resource-surveys/streamcat-dataset	https://www.epa.gov/toxics-release-inventory-tri-program
	Point sources	NPDESDen	Density of NPDES permited discharge sites	Density of permitted NPDES (National Pollutant Discharge Elimination System) sites within upstream accumulated area	Sites per per km2	Yes	Static	Hill and others, 2016	https://www.epa.gov/national-aquatic-resource-surveys/streamcat-dataset	https://www.epa.gov/frs/geospatial-data-download-service
	Point sources	CoalDen	Density of coal mine operations	Density of coal mines sites within upstream accumulated area	Sites per per km2	Yes	Static	Hill and others, 2016	https://www.epa.gov/national-aquatic-resource-surveys/streamcat-dataset	https://www.usgs.gov/media/files/ncrds-metadata
	Point sources	MineDen	Density on mine operations (non energy extraction)	Density of mines (excluding energy extraction) within upstream accumulated area	Sites per per km2	Yes	Static	Hill and others, 2016	https://www.epa.gov/national-aquatic-resource-surveys/streamcat-dataset	https://tin.er.usgs.gov/mineplant/
	Point sources	SuperfDen	Density of superfund sites	Density of Superfund sites within upstream accumulated area (sites/square km)	Sites per per km2	Yes	Static	Hill and others, 2016	https://www.epa.gov/national-aquatic-resource-surveys/streamcat-dataset	https://www.epa.gov/frs/geospatial-data-download-service
	Geology	Fe2O3Ws	Iron oxide content	Mean % of lithological ferric oxide (Fe2O3) content in surface or near surface geology within AOI	Percentage	No, due to data quality issue: Spatial distribution of data seemed to be influenced by artifical factors (clear differences across state boundaries). Variable was not a strong predictor of SC (-0.3 correlation coefficient) so variable was dropped from analysis.	Static	Hill and others, 2016	https://www.epa.gov/national-aquatic-resource-surveys/streamcat-dataset	https://www.sciencebase.gov/catalog/folder/53481333e4b06f6ce034aae7
	Diffuse sources	SaltAppRate	Long-term estimates of deicer application rates	Long-term average estimate (1999-2015) of deicer application rates within upstream accumulated area, nornalized by upstream accumulated area	Pounds per km2	No, due to data quality issue: Spatial distribution of data seemed to be influenced by artifical factors (clear differences across state boundaries). Salt application rate was highly correlated with median annual SC, but this variable was also highly correlated with Snow and Impervious predictor variables.	Static	Bock and others, 2018	https://www.sciencebase.gov/catalog/item/get/5b15a50ce4b092d9651e22b9	https://www.usgs.gov/centers/national-minerals-information-center/salt-statistics-and-information
	Climate	PerSnow	Percent snow	Percentage of annual precipitation falling as snow (2000-2014 average)	Percentage	No. Variable was highly correlated with long-term average snow depth	Static	Wieczorek and others, 2018	Attributes for NHDPlus Version 2.1 Reach Catchments and Modified Routed Upstream Watersheds for the Conterminous United States: Average Annual Water Balance Variables over the Period of Record, 2000-2014 - ScienceBase-Catalog	Water Balance Model Inputs and Outputs for the Conterminous United States, 1900-2015 - ScienceBase-Catalog
	Climate	TAV_ANN_AVG	Long-term average annual temperature	Long-term average annual air temperature, 2000-2014	Degrees Celsius	No. Variable was highly correlated with long-term average snow depth	Static	Wieczorek and others, 2018	Attributes for NHDPlus Version 2.1 Reach Catchments and Modified Routed Upstream Watersheds for the Conterminous United States: Average Annual Water Balance Variables over the Period of Record, 2000-2014 - ScienceBase-Catalog	Water Balance Model Inputs and Outputs for the Conterminous United States, 1900-2015 - ScienceBase-Catalog
	Diffuse sources	ACC_TN2012_NORMALIZED	Agricultural nitrogen fertilizer applications	Total agricultural nitrogen fertilizer applications for the upslope accumulated area in 2012, normalized for upslope acculated area	Kg per km2	No. Variable was highly correlated with row crop agriculltural land use	Static; reflected conditions in 2012 only	Sekellick, 2017	Sekellick, A.J., 2017, Nitrogen and phosphorus from fertilizer and manure in the Chesapeake Bay watershed, 1950-2012: U.S. Geological Survey data release, https://doi.org/10.5066/F7TQ6011	Brakebill, J.W. and Gronberg, J.M., 2017, County-Level Estimates of Nitrogen and Phosphorus from Commercial Fertilizer for the Conterminous United States, 1987-2012: U.S. Geological Survey data release, https://doi.org/10.5066/F7H41PKX
	Diffuse sources	ACC_TP2012_NORMALIZED	Agricultural phosphorus fertilizer applications	Total agricultural phosphorus fertilizer applications for the upslope accumulated area in 2012, normalized for upslope acculated area	Kg per km2	No. Variable was highly correlated with row crop agriculltural land use	Static; reflected conditions in 2012 only	Sekellick, 2017	Sekellick, A.J., 2017, Nitrogen and phosphorus from fertilizer and manure in the Chesapeake Bay watershed, 1950-2012: U.S. Geological Survey data release, https://doi.org/10.5066/F7TQ6012	Brakebill, J.W. and Gronberg, J.M., 2017, County-Level Estimates of Nitrogen and Phosphorus from Commercial Fertilizer for the Conterminous United States, 1987-2012: U.S. Geological Survey data release, https://doi.org/10.5066/F7H41PKX
	Geology	MgOWs	Magnesium oxide lithologic content	Mean % of lithological magnesium oxide (MgO) content in surface or near surface geology within AOI	Percentage	No. Variable was highly correlated to CaOxide	Static	Hill and others, 2016	https://www.epa.gov/national-aquatic-resource-surveys/streamcat-dataset	https://www.sciencebase.gov/catalog/folder/53481333e4b06f6ce034aae7
	Geology	SiO2Ws	Silica oxide lithologic content	Mean % of lithological silicon dioxide (SiO2) content in surface or near surface geology within AOI	Percentage	No. Variable was highly correlated to CaOxide	Static	Hill and others, 2016	https://www.epa.gov/national-aquatic-resource-surveys/streamcat-dataset	https://www.sciencebase.gov/catalog/folder/53481333e4b06f6ce034aae7
	Geology	CARB	Percent carbonate lithology	Percent of the upslope accumulated area covered by the lithology reclassified as sediments and sedimentary rocks (carbonate rocks such as limestone and dolostone)	Percentage	No. Variable was highly correlated to CaOxide	Static	Wieczorek and others, 2018	Attributes for NHDPlus Version 2.1 Reach Catchments and Modified Routed Upstream Watersheds for the Conterminous United States: Average Annual Water Balance Variables over the Period of Record, 2000-2014 - ScienceBase-Catalog	Water Balance Model Inputs and Outputs for the Conterminous United States, 1900-2015 - ScienceBase-Catalog
	Geology	PctCarbResidWs	Percent of area classified as lithology type: carbonate residual material	% of AOI area classified as lithology type: carbonate residual material	Percentage	No. Variable was highly correlated to CaOxide	Static	Hill and others, 2016	https://www.epa.gov/national-aquatic-resource-surveys/streamcat-dataset	https://www.sciencebase.gov/catalog/folder/53481333e4b06f6ce034aae7
	Land use	ACC_TOTAL_ROAD_DENS	Length of road divided by the total upslope accumulated area	Total upstream routed accumulated density of primary roads per NHDPlusV2 catchment. Density is defined as the length of road divided by the catchment area	Km roads per km2	No. Highly correlated with percent impervious cover	Static	Wieczorek and others, 2018	https://www.sciencebase.gov/catalog/item/57976a0ce4b021cadec97890	https://www.census.gov/geographies/mapping-files/time-series/geo/tiger-line-file.html
	Land use	NLCD_agriculture	Percent agriculture land use	Estimated total upstream accumulated percentage of all upstream catchments that contains the land-use and land-cover type agriculture (81,82)	Percentage	No. We used the two land use categories (pasture and row crop) that comprise this variable.	Time-varying; years 2001, 2006, 2011, and 2016	Wieczorek and others, 2018	https://www.sciencebase.gov/catalog/item/5d66b3b6e4b0c4f70cefb11d	Multi-Resolution Land Characteristics (MRLC) Consortium | Multi-Resolution Land Characteristics (MRLC) Consortium
	Land use	NLCD_developed	Percent developed land use	Estimated total upstream accumulated percentage of all upstream catchments that contains the land-use and land-cover type developed (21,22,23,24)	Percentage	No. Highly correlated with percent impervious cover	Time-varying; years 2001, 2006, 2011, and 2016	Wieczorek and others, 2018	https://www.sciencebase.gov/catalog/item/5d66b3b6e4b0c4f70cefb11d	Multi-Resolution Land Characteristics (MRLC) Consortium | Multi-Resolution Land Characteristics (MRLC) Consortium
	Land use	PctImp2006WsRp100	Percent impervious cover in riparian zone-2006	Mean imperviousness of anthropogenic surfaces (NLCD 2006) within upslope accumulated area and within a 100-m buffer of NHD stream lines	Percentage	No. Highly correlated with percent impervious cover	Static	Hill and others, 2016	https://www.epa.gov/national-aquatic-resource-surveys/streamcat-dataset	Multi-Resolution Land Characteristics (MRLC) Consortium | Multi-Resolution Land Characteristics (MRLC) Consortium
	Land use	PctImp2011WsRp100	Percent impervious cover in riparian zone-2011	Mean imperviousness of anthropogenic surfaces (NLCD 2011) within upslope accumulated area and within a 100-m buffer of NHD stream lines	Percentage	No. Highly correlated with percent impervious cover	Static	Hill and others, 2016	https://www.epa.gov/national-aquatic-resource-surveys/streamcat-dataset	Multi-Resolution Land Characteristics (MRLC) Consortium | Multi-Resolution Land Characteristics (MRLC) Consortium
	Land use	PctImp2016WsRp100	Percent impervious cover in riparian zone-2016	Mean imperviousness of anthropogenic surfaces (NLCD 2016) within upslope accumulated area and within a 100-m buffer of NHD stream lines	Percentage	No. Highly correlated with percent impervious cover	Static	Hill and others, 2016	https://www.epa.gov/national-aquatic-resource-surveys/streamcat-dataset	Multi-Resolution Land Characteristics (MRLC) Consortium | Multi-Resolution Land Characteristics (MRLC) Consortium
	Land use	Per_Mining_74	Percent mining -1974	Percent mining in 1974, which was defined as barren areas due to probable surface mining/mineral extraction. Includes mining, quarries, sand and gravel operations, and energy operations.	Percentage	No. Highly correlated with percent mining (2012)	Static	Wieczorek and others, 2018	Attributes for NHDPlus Version 2.1 Catchments and Modified Routing of Upstream Watersheds for the Conterminous United States: NAWQA Wall-to-Wall Anthropogenic Land Use Trends (NWALT) - ScienceBase-Catalog	U.S. conterminous wall-to-wall anthropogenic land use trends (NWALT), 1974–2012 (usgs.gov)
	Land use	Per_Mining_82	Percent mining -1982	Percent mining in 1982, which was defined as barren areas due to probable surface mining/mineral extraction. Includes mining, quarries, sand and gravel operations, and energy operations.	Percentage	No. Highly correlated with percent mining (2012)	Static	Wieczorek and others, 2018	Attributes for NHDPlus Version 2.1 Catchments and Modified Routing of Upstream Watersheds for the Conterminous United States: NAWQA Wall-to-Wall Anthropogenic Land Use Trends (NWALT) - ScienceBase-Catalog	U.S. conterminous wall-to-wall anthropogenic land use trends (NWALT), 1974–2012 (usgs.gov)
	Land use	Per_Mining_92	Percent mining -1992	Percent mining in 1992, which was defined as barren areas due to probable surface mining/mineral extraction. Includes mining, quarries, sand and gravel operations, and energy operations.	Percentage	No. Highly correlated with percent mining (2012)	Static	Wieczorek and others, 2018	Attributes for NHDPlus Version 2.1 Catchments and Modified Routing of Upstream Watersheds for the Conterminous United States: NAWQA Wall-to-Wall Anthropogenic Land Use Trends (NWALT) - ScienceBase-Catalog	U.S. conterminous wall-to-wall anthropogenic land use trends (NWALT), 1974–2012 (usgs.gov)
	Other	ACC_MAJOR1990_NORMALIZED	Total number of major dams in the upslope accumulated area, noramlized by upslope accumulated area	Accumulated number of major dams based on total upstream accumulation. Major dams defined as being >= 50 feet in height (15m) or having storage >= 5,000 acre feet. Value is based on dams built on or before YYYY, where YYYY is the last year for the decade of record.	Dams per km2	No. Highly correlated with basin area	Static	Wieczorek and others, 2018	Attributes for NHDPlus Version 2.1 Reach Catchments and Modified Routed Upstream Watersheds for the Conterminous United States: Average Annual Water Balance Variables over the Period of Record, 2000-2014 - ScienceBase-Catalog	Water Balance Model Inputs and Outputs for the Conterminous United States, 1900-2015 - ScienceBase-Catalog
	Other	ACC_NORM_STORAGE1990_NORMALIZED	Total storage volume estimated from all dams in the upslope accumulated area, normalized by upslope accumulated area	Accumulated normal dam storage (in acre-feet) defined as the total storage space in a reservoir below the normal retention level, including dead and inactive storage and excluding any flood control or surcharge storage, based on total upstream accumulation.	Acre-feet per km2	No. Highly correlated with basin area	Static	Wieczorek and others, 2018	Attributes for NHDPlus Version 2.1 Reach Catchments and Modified Routed Upstream Watersheds for the Conterminous United States: Average Annual Water Balance Variables over the Period of Record, 2000-2014 - ScienceBase-Catalog	Water Balance Model Inputs and Outputs for the Conterminous United States, 1900-2015 - ScienceBase-Catalog
	Physical	ACC_ELEV_MEAN	Mean elevation	Elevation above mean sea level	meters	No. Highly correlated with percent forest, percent wetlands, and snow depth	Static	Wieczorek and others, 2018	https://www.sciencebase.gov/catalog/item/57976a0ce4b021cadec97890	https://www.sciencebase.gov/catalog/item/57976a0ce4b021cadec97890
	Physical	lat	Latitude	The measure of the angular distance on a meridian north or south of the equator, in decimal degrees	Decimal degrees	No. Highly correlated with snow depth	Static	Fanelli and others, 2023	Fanelli, R.M., Sekellick, A.J., and Hamilton, W.B., 2023, Compilation of multi-agency specific conductance observations for streams within the Chesapeake Bay watershed, U.S. Geological Survey data release, https://doi.org/10.5066/P98O2HQJ	National Water Quality Portal (WQP). Washington (DC): National Water Quality Monitoring Council, United States Geological Survey (USGS), Environmental Protection Agency (EPA); 2022. https://doi.org/10.5066/P9QRKUVJ
	Physical	long	Longitude	The measure of the angular distance on a meridian east or west of the prime meridian, in decimal degrees	Decimal degrees	No. Highly correlated with percent wetlands	Static	Fanelli and others, 2023	Fanelli, R.M., Sekellick, A.J., and Hamilton, W.B., 2023, Compilation of multi-agency specific conductance observations for streams within the Chesapeake Bay watershed, U.S. Geological Survey data release, https://doi.org/10.5066/P98O2HQJ	National Water Quality Portal (WQP). Washington (DC): National Water Quality Monitoring Council, United States Geological Survey (USGS), Environmental Protection Agency (EPA); 2022. https://doi.org/10.5066/P9QRKUVJ
	Physical	StreamOrde	Stream order	A positive whole number used in geomorphology and hydrology to indicate the level of branching in a river system.	unitless	No. Highly correlated with basin area	Static	Wieczorek and others, 2018	https://www.sciencebase.gov/catalog/item/57976a0ce4b021cadec97890	https://www.sciencebase.gov/catalog/item/57976a0ce4b021cadec97890
	Point sources	CoalMineDensCat	Density of coal mines within the local NHD catchment	Density of coal mine sites within local catchment (mines/square km)	Sites per per km2	No. Watershed-scale metric had higher correlation with response variable than local-scale catchment metric	Static	Hill and others, 2016	https://www.epa.gov/national-aquatic-resource-surveys/streamcat-dataset	https://www.usgs.gov/media/files/ncrds-metadata
	Point sources	WWTPAllDensCat	Density of wastewater treatment plants within the local NHD catchment	Denisty of wastewater treatment plants in local catchment	Sites per per km2	No. Watershed-scale metric had higher correlation with response variable than local-scale catchment metric	Static	Hill and others, 2016	https://www.epa.gov/national-aquatic-resource-surveys/streamcat-dataset	https://www.epa.gov/frs/geospatial-data-download-service
